# Supplementary material for: Synthesis and Biological Evaluation of a Radiolabeled PET (Positron Emission Tomography) Probe for Visualization of In Vivo α-Fucosidase Expression
Source: Pharmaceuticals (Basel). 2021 Jul 29;14(8):745. doi: 10.3390/ph14080745 (PMC8402005; doi:10.3390/ph14080745)
Supplement: Supplementary file 1 [file pharmaceuticals-14-00745-s001.zip]

Archive with 1 entries (1 files):
- pharmaceuticals-1298445-supplementary.pdf
